# Supplementary material for: Development and Characterisation of Composites Prepared from PHBV Compounded with Organic Waste Reinforcements, and Their Soil Biodegradation
Source: Materials (Basel). 2024 Feb 5;17(3):768. doi: 10.3390/ma17030768 (PMC10856691; doi:10.3390/ma17030768)
Supplement: Supplementary file 1 [file materials-17-00768-s001.zip]

Archive with 1 entries (1 files):
- materials-2804952-supplementary.pdf
